# Supplementary material for: Universal and Expanded Screening Strategy for Congenital Cytomegalovirus Infection: Is Pool Testing by a Rapid Molecular Test in Saliva a New Choice in Developing Countries?
Source: Viruses. 2024 May 13;16(5):772. doi: 10.3390/v16050772 (PMC11125597; doi:10.3390/v16050772)
Supplement: Supplementary file 1 [file viruses-16-00772-s001.zip]

Archive with 1 entries (1 files):
- viruses-2985027-supplementary.pptx
